# Supplementary material for: Severe familial dilated cardiomyopathy in a young adult due to a rare LMNA mutation: a case report
Source: Eur Heart J Case Rep. 2024 Aug 14;8(9):ytae423. doi: 10.1093/ehjcr/ytae423 (PMC11375576; doi:10.1093/ehjcr/ytae423)
Supplement: ytae423_Supplementary_Data [file ytae423_supplementary_data.zip]

Archive with 3 entries (3 files):
- Cardiac MRI - Morph Function.mp4
- PS LA View TTE 9-2020 & 4-2022.mp4
- Supplemental Video File Legends.docx
